# Supplementary material for: Extracellular host DNA contributes to pathogenic biofilm formation during periodontitis
Source: Front Cell Infect Microbiol. 2024 May 8;14:1374817. doi: 10.3389/fcimb.2024.1374817 (PMC11109387; doi:10.3389/fcimb.2024.1374817)
Supplement: Supplementary file 1 [file Table_1.xlsx]

## Sheet: Sheet1
	Fig. 1. The ratios of channel pixel sum corresponded to intracellular DNA (iDNA) and EPS calculated from 3D CLSM images of subgingival multispecies biofilm, n=3.
	EPS	EPS	iDNA
	Amyloid	93028	33893390
	Amyloid	2242598	277032101
	Amyloid	2164328	373397989
	Amyloid	3543716	368466263
	Amyloid	1021558	129231947
	Amyloid	49545634	487312187
	Total Protein	3784553	107352619
	Total Protein	27010742	339019640
	Total Protein	11331989	52304314
	Total Protein	11704623	164670806
	Total Protein	38123	3864155
	Total Protein	392470	2696831
	Total Protein	245896	1956823
	Carbohydrate & Candidia	6360670	368466263
	Carbohydrate & Candidia	5342290	129231947
	Carbohydrate & Candidia	22593458	487312187
	Carbohydrate & Candidia	328985	3864155
	Carbohydrate & Candidia	4235330	2696831
	Carbohydrate & Candidia	3564823	1956823
	Carbohydrate & Candidia	4163955	111241571
	Carbohydrate & Candidia	1417775	12037252
	Carbohydrate & Candidia	9602742	127309803
	Carbohydrate & Candidia	88866568	20704820
	Carbohydrate & Candidia	208038563	47520079
	Carbohydrate & Candidia	15248621	41752942
	Carbohydrate & Candidia	119771470	55241058
	Carbohydrate & Candidia	105999775	132013312
	Carbohydrate & Candidia	1655808	33893390
	Carbohydrate & Candidia	5786362	277032101
	Carbohydrate & Candidia	2596396	373397989
	Carbohydrate & Candidia	56218389	107352619
	Carbohydrate & Candidia	181515126	339019640
	Carbohydrate & Candidia	34516801	52304314
	Carbohydrate & Candidia	26661916	164670806
	eDNA	195534441	25810095
	eDNA	179958749	20335988
	eDNA	192552075	27195740
	eDNA	431054080	111241571
	eDNA	256298226	12037252
	eDNA	458098447	127309803
	eDNA	288866186	20704820
	eDNA	165349500	47520079
	eDNA	295076103	41752942
	eDNA	230392336	55241058
	eDNA	454318493	132013312
	Fig. 2. The ratios of channel pixel sum corresponded to intracellular DNA (iDNA) and amyloids calculated from 3D CLSM images of 3 day old biofilms
		iDNA	Amyloids
	KP ATCC10031	284767889	57824564
		324596387	43373075
		30835014	3832566
	KP UHI 117	747862066	68551824
		790858635	84535454
		339137182	30259696
	KP UHI 496	596285024	12696123
		300493866	10835555
		174112990	10821560
	E.coli K12	21036628	15292131
		28672666	18087882
		29990066	22740864
	SBW25	795392653	104383191
		466930700	64640458
		189431939	18073060
	PA01	1501310614	689421403
		1669556528	523594280
		1150794666	208652011
	SA ATCC 29423	229387784	30936893
		158384098	39240081
		199728263	46435895
	S.gordonii	579359074	168186944
		61694804	180325489
		449116679	123614459
	S.sanguinus	464132758	11854444
		754456078	321638537
		702690009	321986189
	S.mitis	110640587	85333489
		136959144	97257101
		107121864	114654678
	Subgingival Bf	33893390	93028
		277032101	2242598
		373397989	2164328
	Fig. 3. The ratios of channel pixel sum corresponded to intracellular DNA (iDNA) and extracellular DNA (eDNA) from 3D CLSM images of 3 day old biofilms
		iDNA	eDNA
	ATCC 10031	67772232	140192415
		11897257	41764759
		15370009	45067276
	KP 117	16348591	35556945
		14227049	32394888
		14594713	37005139
	KP 496	32143982	61049335
		7775891	11148436
		10293331	1497982
	SBW25 WS	501909303	720339278
		469577057	583279713
		499889221	780456234
	SA 29423	42855763	175200435
		92267478	249556074
		215029885	514365629
		236017275	818778937
	PA01	14884820	93416662
		51832078	249884000
		178434989	433074268
		192213843	501812793
		195960544	406461444
	K12	11982201	32222294
		18257187	51577599
		22680109	68915271
	Str gordinii	28900091	207124797
		3751764	103087237
		48170948	133087892
		70549463	259960142
	Str sanguinus	77167818	324283244
		92014731	331311902
		99362332	346820929
	Str mitis	47941618	12367269
		44373443	108128262
		60949802	155575636
		38888185	91939842
	Subgingival Bf	25810095	195534441
		20335988	179958749
		27195740	192552075
	Fig. 7. The channel pixel sum corresponded to total DNA and intracellular DNA (iDNA) calculated from 3D CLSM
		Control	DNAse treatment
	2 patient	729753877	15475031
	15.03.21	705417465	111346639
		510744797	93354287
	3 patient	723365899	161571549
	5.10.21	868231178	379682254
	42 tooth	418208066	101991595
	45 tooth	444564359	196679109
		1126848683	199852216
		619475553	98660613
	4 patient	357602003	203874414
	29.03.21	445554700	156535989
	14 tooth	733511805	165227657
	0.4 patient	588438119	348795140
	31.05.21	328092496	138440608
		300209216	308208237
	Fig. 11. The channel pixel sum corresponded to total eDNA and bacterial eDNA calculated from 3D CLSM images
	5 patient, 33 tooth	Total eDNA	bacterial eDNA
	5.11.21	501921300	27883731
		39214744	2488037
		40917095	1261167
		482742703	1368619
		679139916	7660990
		277430703	3320614
		67312847	8504273
		225336285	1471930
		461347375	69253262
		354664305	81195347
		316640004	29126909
		41840438	11892155
	6 patient, 21 tooth	199476683	28555627
	4.02.22	284256929	32841821
		116502960	7818867
		131073588	19884661
		124560300	21945605
		49751046	21014212
		195345341	37533924
	6 patient, 11 tooth	134127995	10893046
		202740153	38738838
		307373678	86262707
		71905552	31437885
		171319721	31036075
		74241675	13050340
		41740365	4478261
	Fig. 14. The channel pixel sum corresponded to total eDNA, bacterial eDNA, eDNA from the Bacteroides–Porphyromonas–Prevotella group (BPP eDNA) and streptococci eDNA
	6 patient	all DNA	all Bacterial	Bacteroides–Porphyromonas–Prevotella	streptococci
	4.02.22	195345341	37533924	8401612	18981961
	21 tooth	199476683	28555627	23990192	6602099
		284256929	32847821	20202971	14883257
		131073588	19884661	17645783	17117961
	11 tooth	202740153	38738838	8322603	20664537
		307373678	86262707	22903403	43871374
		71905552	31437885	8834393	24210026
	Fibrin 11 tooth	41740365	4478261	18439522
		134127995	10893046	27212386
		121139841	1068656	33091521
